# Supplementary material for: Comparing the reliability of relative bird abundance indices from standardized surveys and community science data at finer resolutions
Source: PLoS One. 2021 Sep 10;16(9):e0257226. doi: 10.1371/journal.pone.0257226 (PMC8432801; doi:10.1371/journal.pone.0257226)
Supplement: S1 Appendix — Details on the random forest method used to estimate the breeding season detection probability of 14 bird species in Massachusetts. (ZIP) [file pone.0257226.s001.zip › S1_Appendix.tex]

% Template for PLoS
% Version 3.5 March 2018
%
% % % % % % % % % % % % % % % % % % % % % %
%
% -- IMPORTANT NOTE
%
% This template contains comments intended 
% to minimize problems and delays during our production 
% process. Please follow the template instructions
% whenever possible.
%
% % % % % % % % % % % % % % % % % % % % % % % 
%
% Once your paper is accepted for publication, 
% PLEASE REMOVE ALL TRACKED CHANGES in this file 
% and leave only the final text of your manuscript. 
% PLOS recommends the use of latexdiff to track changes during review, as this will help to maintain a clean tex file.
% Visit https://www.ctan.org/pkg/latexdiff?lang=en for info or contact us at latex@plos.org.
%
%
% There are no restrictions on package use within the LaTeX files except that 
% no packages listed in the template may be deleted.
%
% Please do not include colors or graphics in the text.
%
% The manuscript LaTeX source should be contained within a single file (do not use \input, \externaldocument, or similar commands).
%
% % % % % % % % % % % % % % % % % % % % % % %
%
% -- FIGURES AND TABLES
%
% Please include tables/figure captions directly after the paragraph where they are first cited in the text.
%
% DO NOT INCLUDE GRAPHICS IN YOUR MANUSCRIPT
% - Figures should be uploaded separately from your manuscript file. 
% - Figures generated using LaTeX should be extracted and removed from the PDF before submission. 
% - Figures containing multiple panels/subfigures must be combined into one image file before submission.
% For figure citations, please use "Fig" instead of "Figure".
% See http://journals.plos.org/plosone/s/figures for PLOS figure guidelines.
%
% Tables should be cell-based and may not contain:
% - spacing/line breaks within cells to alter layout or alignment
% - do not nest tabular environments (no tabular environments within tabular environments)
% - no graphics or colored text (cell background color/shading OK)
% See http://journals.plos.org/plosone/s/tables for table guidelines.
%
% For tables that exceed the width of the text column, use the adjustwidth environment as illustrated in the example table in text below.
%
% % % % % % % % % % % % % % % % % % % % % % % %
%
% -- EQUATIONS, MATH SYMBOLS, SUBSCRIPTS, AND SUPERSCRIPTS
%
% IMPORTANT
% Below are a few tips to help format your equations and other special characters according to our specifications. For more tips to help reduce the possibility of formatting errors during conversion, please see our LaTeX guidelines at http://journals.plos.org/plosone/s/latex
%
% For inline equations, please be sure to include all portions of an equation in the math environment.  For example, x$^2$ is incorrect; this should be formatted as $x^2$ (or $\mathrm{x}^2$ if the romanized font is desired).
%
% Do not include text that is not math in the math environment. For example, CO2 should be written as CO\textsubscript{2} instead of CO$_2$.
%
% Please add line breaks to long display equations when possible in order to fit size of the column. 
%
% For inline equations, please do not include punctuation (commas, etc) within the math environment unless this is part of the equation.
%
% When adding superscript or subscripts outside of brackets/braces, please group using {}.  For example, change "[U(D,E,\gamma)]^2" to "{[U(D,E,\gamma)]}^2". 
%
% Do not use \cal for caligraphic font.  Instead, use \mathcal{}
%
% % % % % % % % % % % % % % % % % % % % % % % % 
%
% Please contact latex@plos.org with any questions.
%
% % % % % % % % % % % % % % % % % % % % % % % %

\documentclass[10pt,letterpaper]{article}
\usepackage[top=0.85in,left=2.75in,footskip=0.75in]{geometry}

% amsmath and amssymb packages, useful for mathematical formulas and symbols
\usepackage{amsmath,amssymb}

% Use adjustwidth environment to exceed column width (see example table in text)
\usepackage{changepage}

% Use Unicode characters when possible
\usepackage[utf8x]{inputenc}

% textcomp package and marvosym package for additional characters
\usepackage{textcomp,marvosym}

% cite package, to clean up citations in the main text. Do not remove.
\usepackage{cite}

% Use nameref to cite supporting information files (see Supporting Information section for more info)
\usepackage{nameref,hyperref}

% line numbers
\usepackage[right]{lineno}

% ligatures disabled
\usepackage{microtype}
\DisableLigatures[f]{encoding = *, family = * }

% color can be used to apply background shading to table cells only
\usepackage[table]{xcolor}

% array package and thick rules for tables
\usepackage{array}

% create "+" rule type for thick vertical lines
\newcolumntype{+}{!{\vrule width 2pt}}

% create \thickcline for thick horizontal lines of variable length
\newlength\savedwidth
\newcommand\thickcline[1]{%
  \noalign{\global\savedwidth\arrayrulewidth\global\arrayrulewidth 2pt}%
  \cline{#1}%
  \noalign{\vskip\arrayrulewidth}%
  \noalign{\global\arrayrulewidth\savedwidth}%
}

% \thickhline command for thick horizontal lines that span the table
\newcommand\thickhline{\noalign{\global\savedwidth\arrayrulewidth\global\arrayrulewidth 2pt}%
\hline
\noalign{\global\arrayrulewidth\savedwidth}}


% Remove comment for double spacing
%\usepackage{setspace} 
%\doublespacing

% Text layout
\raggedright
\setlength{\parindent}{0.5cm}
\textwidth 5.25in 
\textheight 8.75in

% Bold the 'Figure #' in the caption and separate it from the title/caption with a period
% Captions will be left justified
\usepackage[aboveskip=1pt,labelfont=bf,labelsep=period,justification=raggedright,singlelinecheck=off]{caption}
\renewcommand{\figurename}{Fig}

% Use the PLoS provided BiBTeX style
\bibliographystyle{plos2015}

% Remove brackets from numbering in List of References
\makeatletter
\renewcommand{\@biblabel}[1]{\quad#1.}
\makeatother

\usepackage[finalnew]{trackchanges} 
    % [inline] will show the changes on the pdf
    % [finalnew] will make the changes and produce a clean pdf


% Header and Footer with logo
\usepackage{lastpage,fancyhdr,graphicx}
\usepackage{epstopdf}
%\pagestyle{myheadings}
\pagestyle{fancy}
\fancyhf{}
%\setlength{\headheight}{27.023pt}
%\lhead{\includegraphics[width=2.0in]{PLOS-submission.eps}}
\rfoot{\thepage/\pageref{LastPage}}
\renewcommand{\headrulewidth}{0pt}
\renewcommand{\footrule}{\hrule height 2pt \vspace{2mm}}
\fancyheadoffset[L]{2.25in}
\fancyfootoffset[L]{2.25in}
\lfoot{\today}

%% Include all macros below

\newcommand{\lorem}{{\bf LOREM}}
\newcommand{\ipsum}{{\bf IPSUM}}

%% END MACROS SECTION


\begin{document}
\section*{S1 Appendix. \change{Encounter Rate Modelling}{Random Forest Detection Probability} Methodology}

The Best Practices for Using eBird Data \cite{strimas-mackey_best_2020}, outlines how to reliably estimate species distributions using the R statistical language and data from the eBird Basic Dataset \cite{noauthor_ebird_2020}. We reference their methodology for estimating species \change{encounter rates in Massachusetts, defined as the probability of encountering a species on a standardized eBird checklist within the state, and use these encounter rates as a comparative metric for breeding season detection probability.}{"encounter rates" which they define as the probability of encountering a species on a standardized eBird checklist. We interpret these encounter rates as detection probabilities and adapt their modeling framework to align with the spatial and temporal scale of our available data.} All data preparation and analysis were performed in R 4.0.2 \cite{r_core_team_r_2020}. 

To calculate breeding season \change{encounter rates}{detection probability}, we used the filtered and \change{cleaned}{sub-sampled} Massachusetts eBird detection data described in our Materials and methods section. \change{This data was further spatiotemporally subsampled to reduce}{The sub-sampling, referenced from the eBird Best Practices, reduced} spatial and temporal bias from \add{eBird's} opportunistic sampling as well as class imbalance due to the large proportion of non-detections \cite{strimas-mackey_best_2020}. \change{Using}{We used} the R-package \textit{dggridR} \cite{barnes_dggridr_2020}, \add{to overlay} a grid of equal area hexagonal cells with 5km spacing \remove{in between were overlaid} on the study area of Massachusetts. \change{One}{We randomly sampled one} detection and one non-detection \remove{were sampled randomly}from each grid cell for each week of the time period. This process increased the detection prevalence which \remove{ultimately}increased the \change{encounter rate}{detection probability} of the model predictions. \add{We balanced sample} \remove{Sampling}sizes \remove{were balanced}across years by calculating the average number of checklist\add{s} \remove{submissions} in each breeding season and re-sampling checklists in each year to meet this average number\cite{fink_modeling_2020}. In later years with higher than average checklist submissions, checklists were randomly re-sampled without replacement. Earlier years with lower than average checklist submissions were randomly re-sampled with replacement. \add{This sub-sampling was applied to the eBird data used for both the GLMM and RF methods.}

The data was then split into testing (20\%) and training data (80\%), before running a random forests (RF) model with the R-package \textit{ranger} \cite{wright_ranger_2017}. The variables used in the model were species detection as a response to temporal variables (year, day of year, and starting time of observations) and effort variables\remove{(duration and distance of the survey, number of observers, protocol type, and list length)}. \add{The multiple temporal variables account for year to year variation in abundance, changes in species abundance and detectability throughout the breeding season, and changes in species and observer activity throughout the day.} \add{We started with multiple effort variables as suggested by the eBird Best Practices, but also included list length (the number of species detected on a checklist survey) as an additional effort covariate. This is because it was shown to be representative of multiple effort variables in previous eBird modelling applications} \cite{walker_using_2017,horns_using_2018}. \add{We verified this finding using the RFs ability to assess variable importance through ranking variables by average Gini coefficients} \cite{strimas-mackey_best_2020}. \add{List length was the most important effort variable consistent across all species. Therefore, we only use list length as an effort variable in the final model (removing survey duration, distance, and number of observers), as we found little change in model performance compared to including all effort variables.} Town \remove{and observer were}\add{ID was} included in the model to account for variation in habitat availability\remove{ and observer skill}.\remove{ The multiple temporal variables account for year to year variation in abundance, changes in species abundance and detectability throughout the breeding season, and changes in species and observer activity throughout the day.}

We used a balanced RF approach by including the \textit{sample.fraction} parameter in \textit{ranger} because class imbalance towards non-detections still remained in the data. This approach samples an equal proportion of detections and non-detections in each random sample. A calibration of the predictions was used to diagnose and realign the predicted encounter rates with observed detection probabilities. The calibrations were calculated with generalized additive models (GAM) fit with the observed probabilities as the response to predicted probabilities and constrained only to increase since we a priori expect predictions to increase with observations. \change{Models were assessed for accuracy}{We assessed model accurracy} using the testing data and predictive performance metrics (mean squared error, sensitivity, specificity, AUC, and kappa). We maximized the threshold for the classification of probabilities into binary detections/non-detections, required in the model assessment \cite{strimas-mackey_best_2020}. 

\change{B}{Town-level b}reeding season \change{encounter rates}{detection probabilities and their standard errors} were predicted for each species by using a\change{ monthly}{annual}, town prediction \change{surface}{dataset. We standardized the prediction effort variables so they represented one observer conducting an hour long survey, traveling 1km at the peak time of day and the peak day of each month. The peak time of day for each species was calculated from the partial dependence of time of day on detection. The peak day of each year was calculated as the day within the breeding season with maximum detection frequency across the whole training dataset. List length was used as the mean list length across the detection data.}\remove{ and then averaging across towns and observers for statewide estimates, and just observers for town estimates, for the months of May, June, and July. The prediction surface standardized the survey effort variables as one observer conducting an hour long survey, traveling 1km at the peak time of day and the peak day of each month. The peak time of day for each species was calculated from the partial dependence of time of day on detection. The peak day of each month was calculated as the day with the maximum detection frequency within each month across the whole training dataset. List length was used as the mean list length across the detection data. Although only the breeding season months were averaged to get annual indices, the predictions were built from and accounted for the full intra-annual cycle of each species.} \add{State-level estimates were calculated as the weighted average of town-level estimates in each year. Town estimates were weighted by the inverse of their SEs to place less weight on towns with greater uncertainty.}

\begin{thebibliography}{1}

\bibitem{strimas-mackey_best_2020}
Strimas-Mackey M, Hochachka WM, Ruiz-Gutierrez V, Robinson OJ, Miller ET, Auer
  T, et~al.
\newblock Best {Practices} for {Using} {eBird} {Data}. {Version} 1.0.
\newblock Cornell Lab of Ornithology, Ithaca, New York; 2020.
\newblock Available from:
  \url{https://cornelllabofornithology.github.io/ebird-best-practices/}.

\bibitem{noauthor_ebird_2020}
{eBird} {Basic} {Dataset}. {Version}: {EBD}\_relMay-2020; 2020.

\bibitem{r_core_team_r_2020}
Team RC. R: {A} {Language} and {Environment} for {Statistical} {Computing};
  2020.
\newblock Available from: \url{http://www.R-project.org/}.

\bibitem{barnes_dggridr_2020}
Barnes R. {dggridR}: {Discrete} {Global} {Grids}. {R} package version 2.0.4.;
  2020.
\newblock Available from: \url{https://CRAN.R-project.org/package=dggridR}.

\bibitem{fink_modeling_2020}
Fink D, Auer T, Johnston A, Ruiz-Gutierrez V, Hochachka WM, Kelling S.
\newblock Modeling avian full annual cycle distribution and population trends
  with citizen science data.
\newblock Ecological Applications. 2020;30(3):e02056.
\newblock doi:{10.1002/eap.2056}.

\bibitem{wright_ranger_2017}
Wright MN, Zeigler A.
\newblock ranger: {A} {Fast} {Implementation} of {Random} {Forests} for {High}
  {Dimensional} {Data} in {C}++ and {R}.
\newblock Journal of Statistical Software. 2017;77(1):1--17.
\newblock doi:{doi:10.18637/jss.v077.i01}.

\bibitem{horns_using_2018}
Horns JJ, Adler FR, Sekercioglu CH.
\newblock Using opportunistic citizen science data to estimate avian population
  trends.
\newblock Biological Conservation. 2018;221:151--159.
\newblock doi:{10.1016/j.biocon.2018.02.027}.

\bibitem{walker_using_2017}
Walker J, Taylor P.
\newblock Using {eBird} data to model population change of migratory bird
  species.
\newblock Avian Conservation and Ecology. 2017;12(1).
\newblock doi:{10.5751/ACE-00960-120104}.

\end{thebibliography}


\end{document}
